# Supplementary material for: Escherichia coli, but Not Staphylococcus aureus, Functions as a Chelating Agent That Exhibits Antifungal Activity against the Pathogenic Yeast Candida albicans
Source: J Fungi (Basel). 2023 Feb 22;9(3):286. doi: 10.3390/jof9030286 (PMC10057578; doi:10.3390/jof9030286)
Supplement: Supplementary file 1 [file jof-09-00286-s001.zip]

Archive with 1 entries (1 files):
- jof-2129046-supplementary.pdf
